# Supplementary material for: Vγ1 γδ T cells steer airway macrophages toward a profibrotic response in an autochthonous lung cancer mouse model
Source: Sci Adv. 2026 Mar 4;12(10):eadu8802. doi: 10.1126/sciadv.adu8802 (PMC12959402; doi:10.1126/sciadv.adu8802)
Supplement: Supplementary file 2 — Movies S1 to S7 [file sciadv.adu8802_movies_s1_to_s7.zip]

Archive with 7 entries (7 files):
- sciadv.adu8802_movie_s1.mp4
- sciadv.adu8802_movie_s2.mp4
- sciadv.adu8802_movie_s3.mp4
- sciadv.adu8802_movie_s4.mp4
- sciadv.adu8802_movie_s5.mp4
- sciadv.adu8802_movie_s6.mp4
- sciadv.adu8802_movie_s7.mp4
